# Supplementary material for: D-(+)-Galactose-induced aging: A novel experimental model of erectile dysfunction
Source: PLoS One. 2021 Apr 15;16(4):e0249487. doi: 10.1371/journal.pone.0249487 (PMC8049229; doi:10.1371/journal.pone.0249487)
Supplement: S1 File — (XLSX) [file pone.0249487.s001.xlsx]

## Sheet: Body Weight
	Body Weight (g)
	Week	CTL					DGAL
		N1	N2	N3	N4	N5	N1	N2	N3	N4	N5
	0	286	264	278	243	271	236	240	244	259	254
	1	282	272	287	247	272	238	237	255	265	260
	2	265	294	314	267	280	254	255	277	293	284
	3	269	315	341	281	282	269	239	288	306	309
	4	315	329	369	292	284	259	265	300	321	320
	5	329	336	385	301	290	260	278	296	314	331
	6	349	342	389	302	296	279	284	313	346	343
	7	363	350	397	313	301	292	309	326	358	354
	8	368	359	408	329	331	308	330	340	373	357

## Sheet: Glucose levels
	Glucose levels (mg/dL)
	N	CTL	DGAL
	N1	134	111
	N2	121	112
	N3	125	118
	N4	128	146
	N5	111	119
	N6	108	107

## Sheet: ICPMAP
	ICP/MAP (16 Hz)
		CTL	DGAL	SD1,5
	N1	0.65	0.45	0.88
	N2	0.7	0.47	0.83
	N3	0.84	0.48	0.85
	N4	0.74	0.48	0.85

## Sheet: PHE
		Contraction (%)
		[PHE] (M)	CTL				[PHE] (M)	DGAL
			N1	N2	N3	N4		N1	N2	N3	N4
		(10-8)	0	-4.87805	0	4.87805	(10-8)	0	4.87805	4.87805	4.87805
		(3x10-8)	4.87805	0	4.87805	4.87805	(3x10-8)	-4.87805	9.7561	4.87805	4.87805
		(10-7)	9.7561	-4.87805	4.87805	0	(10-7)	4.87805	4.87805	0	9.7561
		(3x10-7)	9.7561	0	0	4.87805	(3x10-7)	14.6341	4.87805	4.87805	9.7561
		(10-6)	4.87805	0	4.87805	9.7561	(10-6)	29.2683	9.7561	9.7561	14.6341
		(3x10-6)	4.87805	9.7561	9.7561	24.3902	(3x10-6)	63.4146	34.1463	14.6341	24.3902
		(10-5)	14.6341	48.7805	29.2683	63.4146	(10-5)	112.195	82.9268	43.9024	82.9268
		(3x10-5)	48.7805	92.6829	78.0488	112.195	(3x10-5)	151.22	156.098	78.0488	170.732
		(10-4)	63.4146	117.073	112.195	141.463	(10-4)	157.561	190.244	121.951	219.512
		(3x10-4)	73.1707	107.317	102.439	117.073	(3x10-4)	156.098	214.634	126.829	190.244

## Sheet: ACh
		Relaxation (%)
		[ACh] (M)	CTL				[ACh] (M)	DGAL
			N1	N2	N3	N4		N1	N2	N3	N4
		(10-9)	16.6667	15.7895	0	3.125	(10-9)	14.2857	-3.0303	12.0016	12.5
		(10-8)	25	37.8947	7.69231	9.375	(10-8)	14.2857	18.1818	20	25.0165
		(10-7)	51.6667	63.1579	43.0769	52.6333	(10-7)	14.2857	24.2424	28.0032	25.0005
		(10-6)	79.1667	73.6842	75.9658	76.5589	(10-6)	28.5714	33.3333	36.0152	37.5
		(10-5)	77.1645	73.6842	75.2157	75.4569	(10-5)	57.1429	39.3939	48.0003	62.5007

## Sheet: ECE
		Contraction (%)
		Frequency (Hz)	CTL					Frequency (Hz)	DGAL
			N1	N2	N3	N4	N5		N1	N2	N3	N4	N5
		1	0	0	27.5	27.5	13	1	31.7	40	16.35	42.5	91.175
		2	0	2.5	50	32.5	21	2	38.55	75	30.025	65	138.95
		4	2.5	10	90	55	39	4	55.65	122.5	62.425	77.5	205.3
		8	15	30	130	87.5	65	8	91.175	195	156.075	105	268.7
		16	32.5	55	150	137.5	93	16	141.15	252.5	279.725	200	269.175

## Sheet: SPN
		Relaxation (%)
		[SPN] (M)	CTL				[SPN] (M)	DGAL
			N1	N2	N3	N4		N1	N2	N3	N4	N5
		(10-10)	19.4548	4.53488	6.76229	6.7	(10-10)	4.7619	10.5263	1.36488	3.58814	9.0785
		(10-9)	34.0768	23.2558	47.9508	30.0054	(10-9)	9.52381	31.5789	18.3803	19.9168	25.0495
		(10-8)	52.4164	40.6977	61.4754	51.0001	(10-8)	14.2857	31.5789	27.798	26.5211	28.1459
		(10-7)	54.8947	49.4651	70.9699	66	(10-7)	19.0476	31.5789	31.8471	30.1092	40.25
		(10-6)	81.4498	66.8605	82.4454	80.0015	(10-6)	42.8571	26.3158	53.7762	37.7535	71.956
		(10-5)	83.8042	57.907	90.5055	81.085	(10-5)	90.4762	71.84	65.8781	59.1784	71.84
		(10-4)	94.5601	80	97.2678	96.7822	(10-4)	109.524	78	65.4231	61.2064	78

## Sheet: ROS
		Fluorescence Intensity
			CTL	DGAL
		N1	4.52	10.18
		N2	3.12	7.9
		N3	2.86	8.35
		N4	4.91	9.56

## Sheet: Histology
		Corpus cavernosum total area (mm2)
		CTL			DGAL
		N1	N2	N3	N1	N2	N3
		4.69046e+06	5884551	3.49023e+06	3.54323e+06	4.78098e+06	4.84681e+06
		3.68953e+06	6.35871e+06	4.50291e+06	5.13114e+06	4.83926e+06	3.52889e+06
		5.82433e+06	3.65407e+06	7.36488e+06	4.43638e+06	3.28969e+06	4.75522e+06
		4.88155e+06	4.5127e+06	4.35823e+06	3.42096e+06	4.13723e+06	3.68168e+06
		4.03702e+06	5.99457e+06	5.67423e+06	5.29011e+06	4.34951e+06	5.29499e+06

## Sheet: B-galactosidase
		SA-B-galactosidase activity
			CTL	DGAL
		N1	52665.5	160497
		N2	108256	184885
		N3	87101.6	163452
		N4	82669.4	169712
